# Supplementary material for: Potential Environmental Risk Characteristics of PCB Transformation Products in the Environmental Medium
Source: Toxics. 2021 Sep 7;9(9):213. doi: 10.3390/toxics9090213 (PMC8472189; doi:10.3390/toxics9090213)
Supplement: Supplementary file 1 [file toxics-09-00213-s001.zip]

Archive with 1 entries (1 files):
- toxics-1340093-supplementary.pdf
